# Supplementary material for: The microbial community associated with Parascaris spp. infecting juvenile horses
Source: Parasit Vectors. 2022 Nov 4;15:408. doi: 10.1186/s13071-022-05533-y (PMC9636743; doi:10.1186/s13071-022-05533-y)
Supplement: Supplementary file 1 — Additional file 1: Table S1. Relative abundances of all genera, families, and phyla for each whole worm sample. [file 13071_2022_5533_MOESM1_ESM.xlsx]

## Sheet: Genus
	Achromobacter	Acinetobacter	Actinobacillus	Actinomyces	Actinoplanes	Aeromicrobium	Afipia	Aliihoeflea	Alloprevotella	Allorhizobium-Neorhizobium-Pararhizobium-Rhizobium	Alloscardovia	Alysiella	Aminobacter	Anaerobacillus	Anaerococcus	Anaerosporobacter	Anaerovorax	Anthococcus	Arenimonas	Aridibacter	Atopostipes	Aureimonas	Bacillus	Bacteroides	Blastocatella	Blastomonas	Blautia	Bradyrhizobium	Brevibacillus	Brevibacterium	Brevundimonas	Burkholderia-Caballeronia-Paraburkholderia	C: Bacilli	C: Gitt-GS-136	C: Mollicutes	C: MVP-15	C: Subgroup_17	Caenimonas	Campylobacter	Candidatus_Arthromitus	Candidatus_Paracaedibacter	Candidatus_Protochlamydia	Candidatus_Saccharimonas	Candidatus_Udaeobacter	Carnobacterium	Caryophanon	Catonella	Cellulosilyticum	Cellvibrio
2	0	0.000934579	0.0133178	0	0	0	0	0.0067757	0	0.0151869	0	0	0.0558411	0	0	0	0	0	0	0	0	0	0	0	0	0	0	0	0	0	0.00163551	0	0	0	0	0	0	0	0	0	0.010514	0	0	0	0	0	0	0	0
2f1	0	0	0.0163043	0	0	0	0	0	0	0.0170807	0	0	0	0	0	0	0	0	0	0	0	0	0	0	0	0	0	0	0	0	0	0	0	0	0	0	0	0	0	0	0	0	0	0	0	0	0	0	0
2f2	0	0	0	0	0	0	0.00937082	0	0	0	0	0	0.0210843	0	0	0	0	0	0	0	0	0	0	0	0	0	0	0	0	0	0	0	0	0	0	0	0	0	0	0	0	0	0	0	0	0	0	0	0
2f3	0	0	0	0	0	0	0	0	0	0.018043	0	0	0	0	0	0	0	0	0	0	0	0	0	0	0	0	0	0	0	0	0	0	0	0	0	0	0	0	0	0	0	0	0	0	0	0	0	0	0
2i1	0	0.00830057	0	0	0	0	0	0	0	0	0	0	0.0179118	0	0	0	0	0	0	0	0	0	0.00655308	0	0	0	0	0	0	0	0	0	0	0	0	0	0	0	0	0	0	0	0.0157274	0	0	0	0	0	0
2i2	0	0	0.133522	0.0118812	0	0.00325318	0	0	0	0	0	0	0	0	0	0	0	0	0	0	0	0.00594059	0.00565771	0	0	0	0	0	0	0	0	0	0	0	0	0	0	0	0	0	0.000848656	0.00113154	0	0	0	0.000990099	0	0.00438472	0
2i3	0	0	0	0	0	0	0	0	0	0.012191	0	0	0.0165933	0	0	0.00101592	0	0	0	0	0	0	0	0	0	0	0	0	0	0	0	0	0	0	0	0	0	0	0	0	0	0	0	0	0	0	0	0	0
2m2	0	0	0	0	0	0	0	0	0	0.00756212	0	0	0	0	0	0	0	0	0	0	0	0	0	0	0	0	0	0	0	0	0	0	0	0	0	0	0	0	0	0	0.00792222	0	0	0	0	0	0	0	0
2m3	0	0.0106589	0	0	0	0	0.0397287	0	0	0.0106589	0	0	0	0.00145349	0	0	0	0	0	0	0	0	0	0	0	0	0	0	0	0	0	0	0	0	0	0	0	0	0	0	0	0	0	0	0	0	0	0	0
61	0	0	0.0205427	0	0	0	0	0	0	0.0272881	0	0.00873831	0	0	0	0	0.00199295	0	0	0	0	0.00766518	0	0	0.00383259	0	0	0	0	0	0.00628545	0.00168634	0	0	0	0	0	0.00214625	0	0.00367929	0	0	0	0	0.000919822	0	0	0	0
61f1	0	0.122635	0.00234774	0	0	0	0	0	0.000276205	0.0156056	0	0	0	0	0	0	0	0.000276205	0	0.000690512	0	0.00414307	0	0	0	0	0.00262395	0	0	0	0	0	0.000276205	0	0.000276205	0	0	0	0	0	0	0	0	0	0	0	0	0	0
61f2	0	0.00290206	0.0172914	0	0	0	0	0	0	0	0	0.00943168	0	0	0.00133011	0	0	0	0	0	0	0.00362757	0	0	0	0	0	0	0	0	0.00157195	0.00302297	0	0	0	0	0.000725514	0	0	0	0	0	0	0	0	0	0	0	0
61f3	0	0	0.0013767	0	0	0	0	0	0	0.00705558	0.00774393	0	0.00705558	0	0	0	0	0	0	0	0	0	0.00344175	0	0	0	0	0	0	0	0	0	0	0	0	0	0	0	0	0	0.0108415	0	0	0	0	0	0	0	0
61i1	0.0108381	0.0146917	0	0	0	0	0	0	0	0	0	0	0	0	0.0103565	0	0	0	0	0	0	0	0	0	0	0.0060212	0	0	0.0149326	0	0	0	0	0	0	0	0	0	0	0.0303468	0	0	0	0	0	0	0.0132466	0	0
61i2	0	0.0140769	0	0	0	0	0	0	0	0	0	0	0	0	0	0	0	0	0	0	0	0	0.053059	0	0	0	0	0	0	0	0.0270709	0	0	0	0	0	0	0	0	0	0	0	0	0.0157011	0	0	0	0	0
61i3	0.00587326	0	0	0	0	0	0	0	0	0.0613601	0	0	0.00803709	0	0	0	0	0	0.00525502	0	0	0	0	0.00401855	0	0	0	0	0	0	0	0	0	0	0	0	0	0	0	0	0	0	0	0	0	0	0	0	0
61m1	0	0	0.0125592	0	0	0	0	0	0	0.0141973	0	0	0	0	0	0	0	0	0	0	0.00200218	0	0	0	0	0	0	0	0	0	0	0	0	0	0	0	0	0	0	0	0	0	0	0	0	0	0	0	0
61m2	0	0.00533449	0.00216263	0	0	0	0	0	0	0	0	0.00273933	0	0.00749712	0	0	0	0	0	0	0	0.00374856	0.000865052	0	0.00374856	0	0	0	0	0.00216263	0	0	0	0.00288351	0	0	0	0	0	0	0.00187428	0	0	0	0	0	0	0	0.00273933
61m3	0	0	0	0	0.00549542	0	0	0	0	0	0.0029975	0.00333056	0	0	0	0	0	0	0	0	0	0	0	0.0131557	0	0	0	0	0	0	0	0	0	0	0	0	0	0	0.00133222	0	0	0	0.000333056	0	0	0	0	0	0
73	0	0	0.206314	0	0	0	0	0	0	0	0	0	0	0	0	0	0	0	0	0	0	0	0	0	0	0	0	0.0042257	0	0	0	0	0	0	0	0.00347999	0	0	0	0	0.00298285	0	0	0	0	0	0	0.0188914	0
73f2	0	0	0	0	0	0	0	0	0	0	0	0	0.0347037	0	0	0	0	0	0	0	0	0	0	0	0	0	0	0	0	0	0	0	0	0	0	0	0	0	0	0	0	0	0	0	0	0	0	0	0
73f3	0	0	0	0	0	0	0	0	0	0	0	0	0	0	0	0	0	0	0	0	0	0	0	0	0	0	0	0	0	0	0	0	0	0	0	0	0	0	0	0	0	0	0	0	0	0	0	0	0
73i2	0	0	0	0	0	0	0	0	0	0	0	0	0.0293734	0	0	0	0	0	0	0	0	0	0	0	0	0	0	0	0	0	0	0	0	0	0	0	0	0	0	0	0	0	0	0	0	0	0	0	0
73i3	0	0.00334572	0	0.0208178	0	0	0	0	0	0	0	0	0	0	0	0	0	0	0	0	0	0	0	0	0	0	0	0	0	0	0	0	0	0	0	0	0	0	0	0	0	0	0	0	0	0	0	0	0
73m2	0	0	0	0	0	0	0	0	0	0	0	0	0.0721016	0	0	0	0	0	0	0	0	0	0	0	0	0	0	0	0	0	0	0	0	0	0	0	0	0	0	0	0.0192544	0	0	0	0	0	0	0	0
73m3	0	0.00711181	0.0019755	0	0	0	0	0	0	0	0	0	0	0.00592651	0	0	0	0	0	0	0	0	0.00948242	0	0	0	0	0	0	0	0	0	0	0	0	0	0	0	0	0	0.00355591	0	0	0	0	0	0	0	0
[truncated: 183 more columns]

## Sheet: Family
	67-14	Acetobacteraceae	Acidaminococcaceae	Actinomycetaceae	Aerococcaceae	AKIW781	Alicyclobacillaceae	Bacillaceae	Bacteriovoracaceae	Bacteroidaceae	Bacteroidales_BS11_gut_group	Bacteroidales_UCG-001	Beijerinckiaceae	Beutenbergiaceae	Bifidobacteriaceae	Blastocatellaceae	Brevibacteriaceae	Burkholderiaceae	C: Bacilli	C: Gitt-GS-136	C: Mollicutes	C: MVP-15	C: Subgroup_17	Campylobacteraceae	Carnobacteriaceae	Caulobacteraceae	Cellvibrionaceae	Chitinophagaceae	Christensenellaceae	Chthoniobacteraceae	Clostridiaceae_1	Clostridiales_vadinBB60_group	Corynebacteriaceae	Deinococcaceae	Devosiaceae	Dietziaceae	Eggerthellaceae	Enterobacteriaceae	Enterococcaceae	Erysipelotrichaceae	F082	Family_XI	Family_XIII	Family_XVIII	Fimbriimonadaceae	Flavobacteriaceae	Fusobacteriaceae	Gemmataceae	Geodermatophilaceae
2	0	0	0	0	0	0	0	0	0	0	0	0	0.00724299	0	0	0	0	0.0327103	0	0	0	0	0	0	0	0.00163551	0	0.0950935	0	0	0.132944	0	0	0	0.00864486	0	0	0	0	0	0	0.0142523	0	0	0	0	0	0	0.00350467
2f1	0	0	0	0	0	0	0	0	0	0	0	0	0.00310559	0	0	0	0	0	0	0	0	0	0	0	0	0	0	0	0	0	0.313406	0	0	0	0	0	0	0	0	0	0	0.00983437	0	0	0	0	0	0	0
2f2	0	0	0	0	0	0	0	0	0	0	0	0	0	0	0	0	0	0	0	0	0	0	0	0	0	0	0	0.0274431	0	0	0.461847	0	0	0	0	0	0	0	0	0	0	0	0	0	0	0	0	0	0
2f3	0	0	0	0	0	0	0	0	0	0	0	0	0.00173491	0	0	0	0	0.018043	0	0	0	0	0	0	0	0	0	0	0	0	0.435808	0	0	0	0	0	0	0	0	0	0	0	0	0	0	0	0.00208189	0	0
2i1	0	0	0	0	0	0	0	0.00655308	0	0	0	0	0	0	0	0	0	0.061599	0	0	0	0	0	0	0	0	0	0.0380079	0.00131062	0	0.0253386	0	0	0	0	0	0	0.210135	0	0	0	0	0	0	0	0	0	0	0
2i2	0.00113154	0	0	0.0118812	0	0	0	0.00565771	0	0	0	0	0	0	0	0.00212164	0	0.00282885	0	0	0	0	0	0	0.00721358	0	0	0.00693069	0	0	0.231966	0	0	0	0	0	0	0.00721358	0	0	0	0.0468175	0	0	0	0	0	0	0
2i3	0	0	0	0	0	0	0	0	0	0	0	0	0.00948188	0	0	0	0	0.0044023	0	0	0	0	0	0	0.00304775	0	0	0	0	0	0.280731	0	0	0	0	0	0	0	0	0	0	0.0287843	0	0	0	0	0	0	0
2m2	0	0	0	0	0	0	0	0	0	0	0	0	0	0	0	0	0	0.0241268	0	0	0	0	0	0	0	0	0	0.0424919	0	0	0.798344	0	0	0	0	0	0	0	0	0	0	0	0	0	0	0	0	0	0
2m3	0	0.00920543	0	0	0	0	0	0.00145349	0	0	0	0	0	0	0	0	0	0.00968992	0	0	0	0	0	0	0	0.00484496	0	0	0	0	0.500484	0	0	0	0	0	0	0	0	0	0	0.00968992	0	0	0	0	0	0	0
61	0	0	0	0	0	0	0	0	0	0	0	0.00168634	0.036333	0	0	0.00383259	0	0.00873831	0	0	0	0	0	0	0.000919822	0.00628545	0	0.000613215	0	0	0.161275	0	0	0.00214625	0.0134907	0	0	0.12157	0	0	0	0	0.00199295	0	0.000919822	0	0	0.000613215	0
61f1	0	0	0.00207154	0	0	0	0	0	0	0	0.00220964	0	0.0111863	0	0.00414307	0.000690512	0	0.0352161	0.000276205	0	0.000276205	0	0	0	0	0	0	0.00303825	0.00759564	0	0.0892142	0	0	0	0.00925287	0	0.00193344	0.0212678	0.0209916	0.00248584	0.00207154	0.00510979	0	0	0	0.00138102	0.00510979	0.00345256	0
61f2	0	0.00266022	0	0	0	0.00217654	0	0.000120919	0	0	0	0	0.00931076	0.00834341	0	0	0	0.00314389	0	0	0	0	0.000725514	0	0	0.00157195	0	0.00157195	0	0	0.223216	0	0.00205562	0	0.00362757	0	0	0.014994	0.00266022	0	0	0.0224909	0	0	0.00157195	0	0.00773881	0	0
61f3	0	0	0	0	0	0	0	0.00344175	0	0	0	0	0.00722767	0	0.00774393	0.00447427	0	0.033557	0	0	0	0	0	0	0	0	0	0.045259	0	0	0.231113	0	0	0	0.00361384	0	0	0.0209947	0	0.00326966	0	0.0165204	0	0	0	0	0	0	0
61i1	0	0	0	0	0	0	0	0.00192678	0	0	0	0	0.0274566	0	0	0.00264933	0	0.066474	0	0	0	0	0	0	0	0	0	0	0	0	0.381021	0	0	0	0.00578035	0	0	0.011079	0	0	0	0.0103565	0	0	0	0	0	0	0
61i2	0	0	0	0	0.0335679	0	0.0113698	0.053059	0.0292366	0	0	0	0.0124526	0	0.0406064	0	0	0.182458	0	0	0	0	0	0	0	0.0270709	0	0	0	0.0157011	0	0	0	0	0	0	0	0	0	0	0	0.0292366	0	0	0	0	0	0	0
61i3	0	0.00185471	0	0	0	0	0	0	0	0.00401855	0	0	0.0383308	0	0	0	0	0.0391036	0	0	0	0	0	0	0	0	0	0	0	0	0.218856	0	0	0	0.0049459	0.0108192	0	0.00664606	0	0	0	0.0301391	0	0	0	0	0.00865533	0	0
61m1	0	0	0	0	0	0	0	0	0	0	0	0	0	0	0	0	0	0.0116491	0	0	0	0	0	0	0.00200218	0	0	0.00182017	0	0	0.269021	0	0.0076447	0	0	0	0	0	0	0	0	0.0120131	0	0	0	0	0	0.00291227	0
61m2	0	0	0	0	0	0	0	0.00836217	0	0	0	0	0	0.00720877	0	0.00605536	0.00216263	0.0093714	0	0.00288351	0	0	0	0	0	0	0.00273933	0.0023068	0	0	0.259948	0	0	0	0.00245098	0	0	0.036188	0.0341695	0	0	0	0	0	0	0	0.00273933	0	0
61m3	0	0	0	0	0	0	0	0	0	0.0131557	0	0	0.00449625	0	0.0029975	0	0	0.00849292	0	0	0	0	0	0.00133222	0.011657	0	0	0.000666112	0	0	0.227977	0	0	0	0.0029975	0	0	0.00815987	0.0258118	0	0	0	0	0.000333056	0	0	0.00649459	0	0
73	0	0	0	0	0	0	0	0	0	0	0	0.0126771	0	0	0	0	0	0.0136714	0	0	0	0.00347999	0	0	0.00869998	0	0	0.054437	0	0	0.152374	0.00149142	0	0	0	0	0	0.0106885	0	0.00248571	0.0288342	0.0338056	0	0	0	0	0	0	0
73f2	0	0	0	0	0	0	0	0	0	0	0	0	0	0	0	0	0	0.0101442	0	0	0	0	0	0	0	0	0	0.0315003	0	0	0.774159	0	0	0	0	0	0	0	0	0	0	0	0	0	0	0	0	0	0
73f3	0	0	0	0	0	0	0	0	0	0	0	0	0	0	0	0	0	0.0349504	0	0	0	0	0	0	0	0	0	0.0109546	0	0	0.880543	0	0	0	0	0	0	0	0	0	0	0	0	0	0	0	0	0	0
73i2	0	0	0	0	0	0	0	0	0	0	0	0	0	0	0	0	0	0.0391645	0	0	0	0	0	0	0	0	0	0.0254569	0	0	0.730418	0	0	0	0	0	0	0	0	0	0	0	0	0	0	0	0	0	0
73i3	0	0	0	0.0208178	0	0	0	0	0	0	0	0	0	0	0	0	0	0.0174721	0	0	0	0	0	0	0	0	0	0.0434944	0	0	0.681784	0.00223048	0	0	0	0	0	0.00148699	0	0.00594796	0	0	0	0	0	0	0	0	0
73m2	0	0	0	0	0	0	0	0	0	0	0	0	0	0	0	0	0	0.0258091	0	0	0	0	0	0	0	0	0	0	0	0	0.673494	0	0	0	0	0	0	0	0	0	0	0	0	0	0	0	0	0	0
73m3	0	0	0	0	0	0	0	0.0154089	0	0	0	0	0	0	0	0.00790202	0	0	0	0	0	0	0	0	0	0.00632161	0	0.121691	0	0	0.467009	0	0	0	0	0	0	0.0150138	0	0	0	0	0	0	0	0	0	0	0
[truncated: 69 more columns]

## Sheet: Phylum
	Acidobacteria	Actinobacteria	Armatimonadetes	Bacteroidetes	Chlamydiae	Chloroflexi	Cyanobacteria	Deinococcus-Thermus	Dependentiae	Epsilonbacteraeota	FBP	Firmicutes	Fusobacteria	Kiritimatiellaeota	Nitrospirae	Patescibacteria	Planctomycetes	Proteobacteria	Spirochaetes	Synergistetes	Tenericutes	Verrucomicrobia
2	0	0.0261682	0	0.102336	0	0	0.011215	0	0	0	0	0.636682	0	0	0	0	0	0.21028	0	0	0.0133178	0
2f1	0	0.0124224	0	0.0015528	0	0	0.00439959	0	0	0	0	0.940994	0	0	0.000776398	0	0	0.0364907	0	0	0.00336439	0
2f2	0	0	0	0.0274431	0	0	0	0	0	0	0	0.891232	0	0	0	0	0	0.0776439	0	0	0.00368139	0
2f3	0	0	0	0	0	0	0	0	0	0	0	0.946565	0.00208189	0	0	0	0	0.0482304	0	0	0.00312283	0
2i1	0	0.0725208	0	0.078637	0	0	0	0.0117955	0	0	0	0.334644	0	0	0	0.0157274	0	0.405417	0	0.0362604	0.0449978	0
2i2	0.00212164	0.0355021	0	0.00834512	0.00113154	0	0	0	0	0	0.000848656	0.78529	0	0	0	0	0	0.166761	0	0	0	0
2i3	0	0.0128683	0	0	0	0	0	0	0	0	0	0.883508	0	0	0	0	0	0.0995598	0	0	0.00406366	0
2m2	0	0	0	0.050054	0	0	0.0018005	0	0	0	0	0.875405	0	0	0	0	0	0.0684192	0	0	0.00432121	0
2m3	0	0.0368217	0	0	0	0	0	0	0	0	0	0.874516	0	0	0	0	0	0.0886628	0	0	0	0
61	0.00383259	0.0173233	0.000919822	0.0458378	0	0	0	0.00214625	0	0	0	0.543922	0	0	0	0.000306607	0.00199295	0.383719	0	0	0	0
61f1	0.000690512	0.0354923	0	0.0490264	0	0	0.0140865	0	0	0	0.00124292	0.63099	0.00510979	0.00676702	0	0.000966717	0.00690512	0.239746	0.000690512	0	0.00828615	0
61f2	0.000725514	0.0506651	0.00157195	0.0350665	0	0.00217654	0.0050786	0	0	0	0	0.793349	0.00931076	0	0	0	0	0.102056	0	0	0	0
61f3	0.00447427	0.0215109	0	0.0490449	0	0	0.00619515	0	0	0	0.000860437	0.801067	0	0	0	0	0	0.116847	0	0	0	0
61i1	0.00264933	0.0320328	0	0.00963391	0	0	0	0	0	0	0	0.762765	0	0	0	0	0	0.187139	0	0	0.00578035	0
61i2	0	0.138062	0	0.0319437	0	0	0	0	0	0	0	0.416351	0.0200325	0	0	0	0	0.37791	0	0	0	0.0157011
61i3	0	0.0732612	0	0.00401855	0	0	0.011592	0	0	0	0	0.684544	0.00865533	0	0	0	0	0.217929	0	0	0	0
61m1	0	0.011285	0	0.00182017	0	0	0.010921	0	0	0	0	0.876957	0	0	0	0.00163815	0.00291227	0.0536949	0	0	0.0407718	0
61m2	0.00605536	0.0235006	0	0.018887	0	0.00288351	0.00389273	0	0	0	0	0.832324	0.00273933	0	0	0	0	0.109717	0	0	0	0
61m3	0	0.0191507	0	0.0276436	0	0	0	0	0	0.00133222	0	0.902914	0.00649459	0	0	0.000333056	0	0.0421316	0	0	0	0
73	0	0	0	0.12528	0	0	0.000994283	0	0	0	0	0.563758	0.000994283	0.0131742	0	0	0	0.280139	0.00720855	0	0.0084514	0
73f2	0	0	0	0.0315003	0	0	0	0	0	0	0	0.883075	0	0	0	0	0	0.0827549	0	0	0.00266951	0
73f3	0	0	0	0.0198226	0	0	0	0	0	0	0	0.942619	0	0	0	0	0	0.0349504	0	0	0.00260824	0
73i2	0	0	0	0.0254569	0	0	0	0	0	0	0	0.898825	0	0	0	0	0	0.0685379	0	0	0.00718016	0
73i3	0	0.0263941	0	0.0527881	0	0	0	0	0	0	0	0.837918	0	0	0	0	0	0.0828996	0	0	0	0
73m2	0	0	0	0	0	0	0	0	0	0	0	0.79025	0	0	0	0	0	0.20975	0	0	0	0
73m3	0.00790202	0.0181746	0	0.148558	0	0	0	0	0.00790202	0	0	0.565784	0	0	0	0	0	0.231529	0	0	0.0201501	0
