# Supplementary material for: The microbial community associated with Parascaris spp. infecting juvenile horses
Source: Parasit Vectors. 2022 Nov 4;15:408. doi: 10.1186/s13071-022-05533-y (PMC9636743; doi:10.1186/s13071-022-05533-y)
Supplement: Supplementary file 2 — Additional file 2: Table S2. Relative abundances of all genera, families, and phyla for each organ sample. [file 13071_2022_5533_MOESM2_ESM.xlsx]

## Sheet: Genus
	1174-901-12	Acetitomaculum	Acidovorax	Acinetobacter	Actinobacillus	Actinomyces	Actinomycetospora	Actinoplanes	Aerococcus	Aeromicrobium	Aeromonas	Agaricicola	Agathobacter	Aggregatibacter	Akkermansia	Allorhizobium-Neorhizobium-Pararhizobium-Rhizobium	Alloscardovia	Altererythrobacter	Alysiella	Aminobacter	Anaerobacillus	Anaerococcus	Anaerovibrio	Anoxybacillus	Anthococcus	Arsenicitalea	Arthrobacter	Azomonas	Bacillus	Bacteroides	Basfia	Bdellovibrio	Belnapia	Blastococcus	Bosea	Bradyrhizobium	Brevibacterium	Brevundimonas	Brucella	Burkholderia-Caballeronia-Paraburkholderia	C: KD4-96	C: Mollicutes	C: MVP-15	C: Pla3_lineage	C: Subgroup_6	CAG-873	Caldinitratiruptor	Candidatus_Berkiella	Candidatus_Paracaedibacter
260	0	0	0	0.00657414	0	0	0	0	0	0	0	0	0	0	0	0	0	0	0	0.0837107	0	0	0	0	0	0	0	0	0	0	0	0	0	0	0	0.0119795	0	0.0036523	0	0	0	0	0	0	0	0	0	0	0.00219138
260fc1	0	0	0	0	0	0	0	0	0	0	0	0	0	0	0	0	0	0	0	0	0	0	0	0	0	0	0	0	0	0	0	0	0	0	0	0	0	0	0	0	0	0	0	0	0	0	0	0	0
260fc10	0	0	0	0	0.0115403	0	0	0	0	0	0	0	0	0	0	0	0	0	0	0.00706547	0	0	0	0	0	0	0	0	0	0	0	0	0	0	0	0	0	0	0	0	0	0	0	0	0	0	0	0	0.00565238
260fc11	0	0	0	0.00428082	0	0	0	0.00620719	0	0	0	0	0	0	0	0	0	0	0	0	0	0	0	0	0	0	0	0	0	0	0	0	0	0	0	0	0	0	0	0	0	0	0	0	0	0	0	0	0.00877569
260fc12	0	0	0	0	0	0	0	0	0	0	0	0	0	0	0	0	0	0	0	0.00395533	0	0	0	0	0	0	0	0	0	0	0	0	0	0	0	0	0	0	0	0	0	0	0	0	0	0	0	0	0
260fc2	0	0	0	0	0	0	0	0	0	0	0	0	0	0	0	0	0	0	0	0	0	0	0	0	0	0	0	0	0	0	0	0	0	0	0	0	0	0	0	0	0	0.000529101	0	0	0	0	0	0	0
260fc3	0	0	0	0	0	0	0	0	0	0	0	0	0	0	0	0	0	0	0	0.00870233	0	0	0	0	0	0	0	0	0	0	0	0	0	0	0	0	0	0	0	0	0	0	0	0	0	0	0	0	0
260fc4	0	0	0	0	0.020732	0	0	0	0	0	0	0	0	0	0	0	0	0	0	0	0.00307141	0	0	0	0	0	0	0	0.00895828	0	0	0	0	0	0	0	0	0	0	0.00460712	0	0	0	0	0	0	0	0	0.00230356
260fc5	0	0	0	0	0	0	0	0	0	0	0	0	0	0	0	0	0	0	0	0	0	0	0	0	0	0	0	0	0	0	0	0	0	0	0	0	0	0	0	0	0	0	0	0	0	0	0	0	0
260fc6	0	0	0	0	0	0	0	0	0	0	0	0	0	0	0	0	0	0	0	0	0	0	0	0	0	0	0	0	0	0	0	0	0	0	0	0	0	0	0	0	0	0	0	0	0	0	0	0	0
260fc7	0	0	0	0	0.00852783	0	0	0	0	0	0	0	0	0	0	0.00291742	0	0	0	0	0	0	0	0	0	0	0	0	0	0	0	0	0	0	0	0	0	0	0	0	0	0	0	0	0	0	0	0	0.00471275
260fc8	0	0	0	0	0.0047726	0	0	0	0	0	0	0	0	0	0	0	0	0	0	0.00898372	0	0	0	0	0	0	0	0	0	0	0	0	0	0	0	0	0	0	0	0	0	0	0	0	0	0	0	0	0
260fc9	0	0	0	0	0.00535257	0	0	0	0	0	0	0	0	0	0	0	0	0	0	0	0	0	0	0	0	0	0	0	0.00139632	0	0	0	0	0	0	0	0	0	0	0	0	0	0	0	0	0	0	0	0
260fg1	0	0	0	0	0	0	0	0	0	0	0	0	0	0	0	0	0	0	0	0.174497	0	0	0	0	0	0	0	0	0	0	0	0	0	0	0	0	0	0.0100671	0	0	0	0	0	0	0	0	0	0	0
260fg10	0	0	0	0	0	0	0	0	0	0	0	0	0	0	0	0	0	0	0	0.175399	0	0	0	0	0	0	0	0	0	0	0	0	0	0	0	0	0	0	0	0	0	0.00683371	0	0	0	0	0	0	0.0774487
260fg11	0	0	0	0	0	0	0	0	0	0	0	0	0	0	0	0	0	0	0	0.0745234	0	0	0	0	0	0	0	0	0	0	0	0	0	0	0	0	0	0	0	0	0	0	0	0	0	0	0	0.0147314	0
260fg12	0	0	0	0	0	0	0	0	0	0	0	0	0	0	0	0	0	0	0	0	0	0	0	0	0	0	0	0	0	0	0	0	0	0	0	0	0	0	0	0	0	0.00578704	0	0	0	0	0	0	0
260fg4	0	0	0	0	0	0	0	0	0	0	0	0	0	0	0	0	0	0	0	0	0.0178799	0	0	0	0	0	0	0	0	0	0	0	0	0	0	0	0	0	0	0	0	0	0	0	0	0	0	0	0.0293742
260fg5	0	0	0.00102459	0.00256148	0	0	0	0	0	0	0	0	0	0	0	0.00563525	0	0	0	0.0322746	0.0148566	0	0	0	0	0	0	0	0	0	0	0	0	0	0	0	0	0	0	0	0	0.00153688	0	0	0	0	0	0	0.00870902
260fg6	0	0	0	0	0	0	0	0	0	0	0	0	0	0	0	0	0	0	0	0	0	0	0	0	0	0	0	0	0	0	0	0	0	0	0	0	0	0	0	0	0	0	0	0	0	0	0	0	0.0242991
260fg7	0	0	0	0	0	0	0	0	0	0	0	0	0	0	0	0	0	0	0	0.0482839	0.0145433	0	0	0	0	0	0	0	0	0	0	0	0	0	0.0069808	0	0	0	0	0	0	0	0	0	0	0	0	0	0.017452
260fg8	0	0	0	0	0	0	0	0	0	0	0	0	0	0	0	0	0	0	0	0	0.0154259	0	0	0	0	0	0	0	0	0	0	0.00402414	0	0	0	0	0	0	0	0	0	0	0	0	0	0	0	0	0.0254863
260fg9	0	0	0	0.0160116	0	0	0	0	0	0	0	0	0	0	0	0.01213	0	0	0	0.00533722	0	0	0	0	0	0	0	0	0	0	0	0	0	0	0.00824842	0.0397865	0	0	0	0	0	0	0	0.00194081	0	0	0	0	0.0587094
260mc1	0	0	0	0	0	0	0	0	0	0	0	0	0	0	0	0	0	0	0	0.0157604	0	0	0	0	0	0	0	0	0	0	0	0	0	0	0	0	0	0	0	0	0	0	0	0	0	0	0	0.00367744	0.00866824
260mc10	0	0	0	0	0	0	0	0	0	0	0	0	0	0	0	0.00497417	0	0	0	0.0323321	0	0	0	0	0	0	0	0	0	0	0	0	0	0	0	0	0	0.00172183	0	0	0	0	0	0	0	0	0	0.0093744	0
260mc11	0	0	0	0	0	0	0	0	0	0	0	0	0	0	0	0	0	0	0	0	0	0	0	0	0	0	0	0	0.00294923	0	0	0	0	0	0	0.00463451	0	0	0	0	0	0	0	0	0	0	0	0	0.0181167
260mc12	0	0	0	0.00364753	0	0	0	0	0	0	0	0	0	0	0	0	0	0	0	0.0161259	0.00345556	0	0	0	0	0	0	0	0	0	0	0	0	0	0	0.00652716	0	0	0	0	0	0	0	0	0	0	0	0	0.0124784
260mc2	0	0	0	0	0	0	0	0	0	0	0	0	0	0	0	0	0	0	0	0	0	0	0	0	0	0	0	0	0	0	0	0	0	0	0	0	0	0	0	0	0	0	0	0	0	0	0	0	0
260mc3	0	0	0	0	0	0	0	0	0	0	0	0	0	0	0	0	0	0	0	0	0	0	0	0	0	0	0	0	0	0	0	0	0	0	0	0.0180723	0	0	0	0	0	0	0	0	0	0	0	0	0
260mc4	0	0	0	0	0.00563267	0	0	0	0	0	0	0	0	0	0	0	0	0	0	0.01207	0	0	0	0	0	0	0	0	0	0	0	0	0	0	0	0	0	0	0	0	0	0	0	0	0	0	0	0	0.0136793
260mc5	0	0	0	0	0	0	0	0	0	0.00282167	0	0	0	0	0	0.0025395	0	0	0	0.00804176	0	0	0	0	0	0	0	0	0.00536117	0	0	0	0	0	0	0	0	0.00366817	0	0	0	0	0	0	0	0	0	0	0.00818284
260mc6	0	0	0	0.00285646	0	0	0	0	0	0	0	0	0	0	0	0	0	0	0	0	0.00595096	0	0	0	0	0	0	0	0	0	0	0	0	0	0	0	0	0	0	0	0	0	0	0	0	0	0	0	0.0161866
260mc7	0	0	0	0	0	0	0	0	0	0	0	0	0	0	0	0	0	0	0	0.0120695	0	0	0	0	0	0	0	0	0	0	0	0	0	0	0	0	0	0	0	0	0	0	0	0	0	0	0	0	0.00618192
260mc8	0	0	0	0	0	0	0	0	0	0	0	0	0	0	0	0	0	0	0	0	0	0	0	0	0	0	0	0	0	0	0	0	0	0	0	0	0	0	0	0	0	0	0	0	0	0	0	0	0
260mc9	0	0	0	0	0.00364964	0	0	0	0	0	0	0	0	0	0	0	0	0	0	0	0	0	0	0	0	0	0	0	0	0	0	0	0	0	0.00150279	0.00815801	0	0	0	0	0	0	0	0	0	0	0	0	0.0135251
260mg1	0	0	0	0.00513308	0.00779468	0	0	0	0	0	0.00361217	0	0	0	0	0.00665399	0.00247148	0	0	0	0	0	0	0	0	0	0	0	0	0	0	0	0	0	0	0	0	0	0	0	0	0	0	0	0	0	0	0	0
260mg10	0	0	0	0.00913978	0	0	0.00645161	0	0	0.00833333	0	0	0	0	0	0	0	0	0	0	0	0	0	0	0	0	0.00483871	0	0	0	0	0	0	0.0166667	0	0.00672043	0	0	0.022043	0	0.0094086	0	0	0	0.0112903	0	0	0	0
260mg11	0	0	0	0.0141732	0	0.0218223	0	0	0	0	0	0.00449944	0	0.00922385	0	0	0	0	0	0	0.0114736	0	0	0	0	0	0	0	0.00584927	0	0	0	0	0	0	0	0.00764904	0	0.00607424	0	0.00809899	0	0	0	0	0	0	0	0
260mg12	0	0	0	0.00750117	0	0	0	0	0.00586029	0.0236756	0	0	0	0	0	0.00328176	0	0.00632911	0	0	0	0.00750117	0	0	0	0	0	0	0.0363338	0	0	0	0	0	0	0	0	0	0	0	0	0	0	0	0	0	0	0	0
260mg2	0	0	0	0	0	0	0	0	0	0	0	0	0	0	0	0	0	0	0	0	0.0210223	0	0	0	0	0	0	0	0.0107172	0	0	0	0	0	0	0	0	0	0	0	0	0	0	0	0	0	0	0	0
260mg3	0	0	0	0.0227674	0	0	0	0	0	0	0	0	0	0	0	0.00352734	0	0	0	0.0998878	0.0118647	0	0	0	0	0	0	0	0.00721501	0	0	0	0	0	0.00464967	0.023088	0	0	0	0	0	0.00128267	0	0	0	0	0	0.001924	0.0109027
260mg4	0	0	0	0	0.00956456	0	0	0	0	0	0	0	0	0	0	0.00704757	0	0	0	0	0.0186257	0	0	0	0	0.00478228	0	0	0.0143468	0	0	0	0	0	0	0	0	0	0	0	0	0	0	0	0.00503398	0	0	0	0
260mg5	0	0	0	0.0462603	0	0	0	0	0	0.0110246	0.0144834	0	0	0	0	0	0	0	0	0	0	0	0	0	0	0	0	0	0.014051	0	0	0	0	0	0	0	0	0	0	0	0	0	0	0	0	0	0	0	0.0099438
260mg6	0	0	0	0	0.00190114	0	0	0	0	0	0	0	0	0	0	0	0	0	0.00427757	0	0	0	0	0	0	0	0	0	0.00665399	0	0	0	0	0	0	0	0	0	0.00499049	0	0	0	0	0	0	0	0	0	0
260mg7	0	0	0	0	0	0	0	0	0	0	0	0	0	0	0	0	0	0	0	0	0	0	0	0	0	0	0	0	0.00265893	0	0	0	0	0	0	0	0	0	0	0	0	0	0	0	0	0	0	0	0
260mg8	0	0	0	0	0	0	0	0	0	0.00788551	0	0	0	0	0	0	0	0	0	0	0	0	0	0	0	0	0	0.000584112	0	0	0	0	0	0	0	0	0	0	0	0	0	0	0	0	0	0	0	0	0.00292056
260mg9	0	0	0	0	0	0	0	0	0	0.0121511	0.0049364	0	0	0	0	0.00816404	0	0	0	0	0.0115815	0	0	0	0	0	0	0	0.00645529	0	0.00303778	0	0	0	0	0	0	0	0	0	0	0	0	0	0	0	0	0	0.00227834
261	0	0.00191736	0	0.000671077	0.0410315	0.00316365	0	0	0	0	0	0	0	0	0.0117918	0	0	0	0	0	0	0	0.00766945	0	0	0	0	0	0	0	0	0	0	0	0	0	0	0	0	0	0	0	0	0	0	0.00508101	0	0	0
261fc1	0	0	0	0	0.0176826	0	0	0	0	0	0	0	0	0	0	0	0	0	0	0.0255933	0	0	0	0	0	0	0	0	0.00930665	0	0	0	0	0	0	0	0	0	0	0	0	0	0	0	0	0	0	0.00697999	0
261fc2	0	0	0	0.00302646	0.104169	0.00546715	0	0	0	0	0	0	0	0	0	0.00820072	0.000878649	0	0	0	0	0	0	0	0	0	0	0	0	0.00126916	0	0	0	0	0	0	0	0	0	0	0	0	0	0	0	0	0	0	0
261fc3	0	0	0	0	0.0376396	0	0	0	0	0	0	0	0	0	0	0.0174842	0	0	0	0	0	0	0	0	0	0	0	0	0	0	0	0	0	0	0	0	0	0	0	0	0	0	0	0	0	0	0	0	0.0053424
261fc4	0	0	0	0.00237456	0.0806318	0.00495561	0	0	0.00351022	0	0	0	0	0	0	0.00877555	0	0	0	0	0	0	0	0	0	0	0	0	0	0	0	0	0	0	0	0	0	0	0	0	0	0	0	0	0	0	0	0	0
261fc5	0	0	0	0	0.108708	0	0	0	0	0	0	0	0	0	0.00322098	0	0	0	0	0	0	0	0	0	0	0	0	0	0.00172553	0	0	0	0	0	0	0	0	0	0	0	0	0	0	0	0	0	0	0	0
261fc6	0	0	0	0	0.0310559	0	0	0	0	0	0	0	0	0	0	0	0	0	0	0.00621118	0	0	0	0	0	0	0	0	0	0	0	0	0	0	0	0	0	0	0	0	0	0	0	0	0	0	0	0	0
261fc7	0	0	0	0	0.0143395	0	0	0	0	0	0	0	0.00144844	0	0	0.00825608	0	0	0	0.00970452	0	0	0	0	0	0	0	0	0	0	0	0	0	0	0	0	0	0	0	0	0	0	0	0	0	0	0	0	0.00420046
261fg1	0	0	0	0	0	0	0	0	0	0	0	0	0	0	0	0	0	0	0	0.217949	0	0	0	0	0	0	0	0	0	0	0	0	0	0	0	0	0	0	0	0	0	0	0	0	0	0	0	0	0
261fg3	0	0	0	0	0	0	0	0	0	0	0	0	0	0	0	0	0	0	0	0	0	0	0	0	0	0	0	0	0	0	0	0	0	0	0	0	0	0.0235294	0	0	0	0	0	0	0	0	0	0	0
261fg6	0	0	0	0	0	0	0	0	0	0	0	0	0	0	0	0	0	0	0	0.15	0	0	0	0	0	0	0	0	0	0	0	0	0	0	0	0	0	0.0105263	0	0	0	0	0	0	0	0	0	0	0.0157895
261fg7	0	0	0	0	0	0	0	0	0	0	0	0	0	0	0	0	0	0	0	0	0.169811	0	0	0	0	0	0	0	0	0	0	0	0	0	0	0.0691824	0	0	0	0	0	0	0	0	0	0	0	0	0
261mc1	0	0	0	0	0.0166571	0	0	0	0	0	0	0	0	0	0	0	0	0	0	0.0442275	0.00861574	0	0	0	0	0	0	0	0	0	0	0	0	0	0	0	0	0	0	0	0	0	0	0	0	0	0	0.0183802	0.0373349
261mc2	0	0	0	0.00298988	0.0331187	0	0	0	0	0	0	0	0	0	0	0	0	0	0	0.0156394	0	0	0	0	0	0	0	0	0.00551978	0	0	0	0	0	0	0	0	0	0	0	0	0	0	0	0	0	0	0.00160994	0.0183993
261mc3	0	0	0	0	0.0426982	0.00385719	0	0	0	0	0	0	0	0	0.00699677	0.0104952	0	0	0	0.0326516	0	0	0	0	0	0	0	0	0.000358809	0	0	0	0	0	0	0	0	0	0	0	0	0	0	0	0	0	0	0	0.00179404
261mc4	0	0	0	0.00298507	0.0464179	0.00567164	0	0	0	0	0	0	0	0	0.00223881	0	0	0	0	0.0156716	0.00358209	0	0	0	0	0	0	0	0	0	0	0	0	0	0	0.0113433	0	0	0	0	0	0	0	0	0	0	0	0	0
261mc5	0	0	0	0	0.051632	0.00454907	0	0	0	0	0	0	0	0	0	0.00329808	0	0	0	0.051632	0	0.000682361	0	0	0	0	0	0	0.0029569	0.000909815	0	0	0	0	0.00670988	0.00841579	0	0.00523143	0	0	0	0	0	0	0	0	0	0.00500398	0.0167178
261mc6	0	0	0	0.00199867	0.0343105	0	0	0	0	0	0	0	0	0	0	0	0	0	0	0	0	0	0	0	0	0	0	0	0	0	0	0	0	0	0	0.00532978	0	0	0	0	0	0	0	0	0	0	0	0	0.0159893
261mc7	0	0	0	0.00178009	0.0675065	0.00492948	0	0	0	0	0	0	0	0	0	0.00602492	0	0	0	0	0	0	0	0	0	0	0	0	0.00616185	0	0	0	0	0	0	0	0	0	0	0	0	0	0	0	0	0	0	0.00903738	0.0171163
261mg1	0	0	0	0.0289855	0.0181159	0	0	0	0	0	0	0	0	0	0	0	0	0	0	0	0	0	0	0	0	0	0	0	0	0	0	0	0	0	0	0	0	0	0	0	0	0	0	0	0	0	0	0	0
261mg2	0	0	0	0.0158265	0	0	0	0	0	0	0	0	0	0	0	0	0	0	0	0	0	0.010551	0	0	0	0	0	0	0.0123095	0	0	0	0	0	0	0	0	0	0	0	0	0	0	0	0	0	0.0117233	0	0
261mg3	0	0	0	0	0	0	0	0	0	0	0	0	0	0	0	0.0400641	0	0	0	0	0.0416667	0.0448718	0	0.0288462	0	0	0	0	0.0464744	0	0	0	0	0	0	0	0	0	0	0	0	0	0	0	0	0	0	0	0.0160256
261mg5	0	0	0	0	0.00442758	0.00537634	0	0	0	0	0	0	0.00600885	0	0	0.0208729	0	0	0	0	0.0278305	0	0.0158128	0	0	0	0	0	0.016129	0	0	0	0	0	0	0	0	0	0	0	0	0	0.00506009	0	0	0	0	0	0.00822264
261mg6	0	0	0	0	0	0	0	0	0	0	0	0	0	0	0	0	0	0	0	0	0	0.0459694	0	0.02998	0	0	0	0	0	0	0	0	0	0	0	0	0	0	0	0	0	0	0	0	0	0	0	0	0
261mg7	0	0	0	0	0	0	0	0	0	0	0	0	0	0	0	0.0171038	0	0	0	0	0.0222349	0	0	0.0393387	0	0	0	0	0	0	0	0	0	0	0	0	0	0	0	0	0	0	0	0	0	0	0.0205245	0	0.0245154
66	0.00254159	0	0	0	0.0030037	0	0	0	0	0	0	0	0	0	0	0	0	0	0	0.0244917	0	0	0	0	0.000231054	0	0	0	0	0	0	0	0	0	0	0	0	0.00439002	0	0	0	0	0	0	0	0	0	0	0.0034658
66fc1	0	0	0.00376903	0.00165837	0.00105533	0	0	0	0	0	0	0	0	0	0	0.00904568	0	0	0	0.00964873	0	0	0	0	0	0	0	0	0	0	0	0	0	0	0	0.00331675	0	0.00331675	0	0	0	0	0	0	0	0	0	0	0.00165837
66fc2	0	0	0	0	0	0	0	0	0	0	0	0	0	0	0	0	0	0	0	0.00911162	0	0	0	0	0	0	0	0	0	0	0	0	0	0	0	0	0	0	0	0	0	0	0	0	0	0	0	0	0.00341686
66fc3	0	0	0	0	0	0	0	0	0	0	0	0	0	0	0	0	0	0	0	0	0	0	0	0	0	0	0	0	0	0	0	0	0	0	0	0	0	0	0	0	0	0	0	0	0	0	0	0	0.00300601
66fg2	0	0	0	0	0	0	0	0	0	0	0	0	0	0	0	0	0	0	0	0	0	0	0	0	0	0	0	0	0	0	0	0	0	0	0	0	0	0	0	0	0	0	0	0	0	0	0	0	0
66mc1	0	0	0	0	0	0	0	0	0	0	0	0	0	0	0	0	0	0	0	0	0	0	0	0	0	0	0	0	0	0	0	0	0	0	0	0	0	0	0	0	0	0	0	0	0	0	0	0	0.0401146
66mc2	0	0	0	0	0	0	0	0	0	0	0	0	0	0	0	0	0	0	0	0.0214712	0	0	0	0	0	0	0	0	0	0	0	0	0	0	0	0.0107356	0	0	0	0	0	0	0	0	0	0	0	0.00596422	0.0127237
66mc4	0	0	0	0	0	0	0	0	0	0	0	0	0	0	0	0.00482094	0	0	0	0	0	0	0	0	0	0	0	0	0.0103306	0	0	0	0	0	0.00619835	0	0	0	0	0	0	0	0	0	0	0	0	0.0130854	0.0206612
66mc5	0	0	0	0	0	0	0	0	0	0	0	0	0	0	0	0	0	0	0	0.0603675	0	0	0	0	0	0	0	0	0	0	0	0	0	0	0	0	0	0	0	0	0	0	0	0	0	0	0	0	0
66mg1	0	0	0	0.0277676	0	0.00438436	0.0157106	0	0	0	0	0	0	0	0	0	0	0	0	0	0.0153453	0	0	0	0	0	0	0	0.0219218	0	0	0	0.0142492	0.00767263	0	0	0	0	0	0	0	0	0	0	0	0	0	0	0
66mg5	0	0	0	0	0	0	0	0	0	0	0	0	0	0	0	0	0	0	0	0.113244	0	0	0	0	0	0	0	0	0	0	0	0	0	0	0	0	0	0	0	0	0	0	0	0	0	0	0	0	0.163148
[truncated: 245 more columns]

## Sheet: Family
	67-14	Acetobacteraceae	Acidaminococcaceae	Actinomycetaceae	Aerococcaceae	Aeromonadaceae	AKIW781	Akkermansiaceae	Alicyclobacillaceae	Ardenticatenaceae	Bacillaceae	Bacteroidaceae	Bacteroidales_RF16_group	Bacteroidales_UCG-001	Bdellovibrionaceae	Beijerinckiaceae	Bifidobacteriaceae	Blastocatellaceae	Brevibacteriaceae	Burkholderiaceae	C: KD4-96	C: Mollicutes	C: MVP-15	C: Pla3_lineage	C: Subgroup_6	Carnobacteriaceae	Caulobacteraceae	Chitinophagaceae	Chlamydiaceae	Christensenellaceae	Chthoniobacteraceae	Clostridiaceae_1	Coleofasciculaceae	Corynebacteriaceae	Crocinitomicaceae	Deinococcaceae	Dermacoccaceae	Devosiaceae	Dietziaceae	Eggerthellaceae	Enterobacteriaceae	Enterococcaceae	env.OPS_17	Erysipelotrichaceae	F082	Family_XI	Family_XII	Family_XIII	Family_XVIII
260	0	0	0	0	0	0	0	0	0	0	0	0	0	0	0	0	0	0.00759679	0	0.0341855	0	0	0	0	0	0	0.0036523	0.0933528	0	0	0	0.242659	0	0	0	0	0	0	0	0	0.0157779	0	0	0.00964207	0	0	0	0	0
260fc1	0	0	0	0	0	0	0	0	0	0	0	0	0	0	0	0	0	0	0	0	0	0	0	0	0	0	0	0	0	0	0	0.651775	0	0	0	0	0	0	0	0	0	0	0	0	0	0	0	0	0
260fc10	0	0	0	0	0	0	0	0	0	0	0	0	0	0	0	0	0	0	0	0.00730099	0	0	0	0	0	0	0	0	0	0	0	0.403439	0	0	0	0	0	0	0	0	0	0	0	0	0	0	0	0	0
260fc11	0	0	0	0	0	0	0	0	0	0	0	0	0	0	0	0	0	0	0	0.00299658	0	0	0	0	0	0.00192637	0	0.0532962	0	0	0	0.397046	0	0	0	0	0	0	0	0	0.0143408	0	0	0	0	0.000214041	0	0.00107021	0
260fc12	0	0	0	0	0	0	0	0	0	0	0	0	0	0	0	0	0	0	0	0	0	0	0	0	0	0	0	0.00930665	0	0	0	0.409493	0	0	0	0	0	0	0	0	0.002094	0	0	0	0	0.001396	0	0	0
260fc2	0	0	0	0	0	0	0	0	0	0	0	0	0	0	0	0	0	0	0	0	0	0.000529101	0	0	0	0	0	0.0132275	0	0	0	0.312169	0	0	0	0	0	0	0	0	0.00476191	0	0	0	0	0.0134921	0	0	0
260fc3	0	0	0	0	0	0	0	0	0	0	0	0	0	0	0	0	0	0	0	0	0	0	0	0	0	0	0	0	0	0	0	0.324546	0	0	0	0	0	0	0	0	0.00332736	0	0	0	0	0.00742257	0	0	0
260fc4	0	0	0	0	0	0	0	0	0	0	0.0120297	0	0	0	0	0	0	0.00486307	0	0.00460712	0	0	0	0	0	0	0	0.031226	0	0	0	0.300998	0	0	0	0	0	0	0	0	0	0	0	0	0	0.015613	0	0	0
260fc5	0	0	0	0	0	0	0	0	0	0	0	0	0	0	0	0	0	0	0	0	0	0	0	0	0	0	0	0	0	0	0	0.476692	0	0	0	0	0	0	0	0	0.0075188	0	0	0	0	0	0	0	0
260fc6	0	0	0	0	0	0	0	0	0	0	0	0	0	0	0	0	0	0	0	0	0	0	0	0	0	0	0	0.00351288	0	0	0	0.257904	0	0	0	0	0	0	0	0	0	0	0	0	0	0	0	0	0
260fc7	0	0	0	0	0	0	0	0	0	0	0	0	0	0	0	0	0	0	0	0.000224417	0	0	0	0	0	0	0	0.0327648	0	0	0	0.454668	0	0	0	0	0	0	0	0	0.0123429	0	0	0	0	0	0	0	0
260fc8	0	0	0	0	0	0	0	0	0	0	0	0	0	0	0	0	0	0	0	0	0	0	0	0	0	0	0	0	0	0	0	0.336047	0	0	0	0	0	0	0	0	0	0	0	0	0	0.00701853	0	0	0
260fc9	0	0	0	0	0	0	0	0	0	0	0.00139632	0	0	0	0	0	0	0	0	0.000232721	0	0	0	0	0	0	0	0.017454	0	0	0	0.371655	0	0	0	0	0	0	0	0	0	0	0	0	0	0.0104724	0	0	0
260fg1	0	0	0	0	0	0	0	0	0	0	0	0	0	0	0	0	0	0	0	0	0	0	0	0	0	0	0.0100671	0	0	0	0	0	0	0	0	0	0	0	0	0	0	0	0	0	0	0	0	0	0
260fg10	0	0	0	0	0	0	0	0	0	0	0	0	0	0	0	0	0	0	0	0.0615034	0	0.00683371	0	0	0	0	0	0	0	0	0	0	0	0	0	0	0	0	0	0	0	0	0	0	0	0	0	0	0
260fg11	0	0	0	0	0	0	0	0	0	0	0	0	0	0	0	0	0	0	0	0.0580589	0	0	0	0	0	0	0	0	0	0	0	0	0	0	0	0	0	0	0	0	0	0	0	0	0	0	0	0	0
260fg12	0	0	0	0	0	0	0	0	0	0	0	0	0	0	0	0	0	0	0	0.087963	0	0.00578704	0	0	0	0	0	0.369213	0	0	0	0.0856481	0	0	0	0	0	0	0	0	0	0	0	0	0	0	0	0	0
260fg4	0	0	0	0	0	0	0	0	0	0	0.0178799	0	0	0	0	0	0	0	0	0.123883	0	0	0	0	0	0	0	0.0561941	0	0	0	0	0	0	0	0	0	0	0	0	0	0	0	0	0	0	0	0	0
260fg5	0	0	0	0	0	0	0	0	0	0	0.0148566	0	0	0	0	0	0	0.0163934	0	0.00102459	0	0.00153688	0	0	0	0	0	0.183914	0	0	0	0.0491803	0	0	0.00973361	0	0	0	0	0	0	0	0	0	0	0	0	0	0
260fg6	0	0	0	0	0	0	0	0	0	0	0	0	0	0	0	0	0	0	0	0.192523	0	0	0	0	0	0	0	0	0	0	0	0.0990654	0	0	0	0	0	0	0	0	0	0	0	0	0	0	0	0	0
260fg7	0	0	0	0	0	0	0	0	0	0	0.0145433	0	0	0	0	0.0069808	0	0.0337405	0	0.0442118	0	0	0	0	0	0	0	0.131472	0	0	0	0.026178	0	0	0	0	0	0	0	0	0	0	0	0	0	0	0	0	0
260fg8	0	0	0	0	0	0	0	0	0	0	0.0154259	0	0	0	0.00402414	0	0	0	0	0.0402414	0	0	0	0	0	0	0	0.036888	0	0	0	0	0	0	0	0	0	0	0	0	0	0	0	0	0	0	0	0	0
260fg9	0.00630762	0	0	0	0.00388161	0	0	0	0	0	0	0	0	0	0	0.00824842	0	0	0	0.0281417	0	0	0	0.00194081	0	0	0	0.0295973	0	0	0	0	0	0	0	0	0	0	0	0	0	0	0	0	0	0.00727802	0	0	0
260mc1	0	0	0	0	0	0	0	0	0	0	0	0	0	0	0	0	0	0.00446546	0	0.00840557	0	0	0	0	0	0	0	0	0	0	0	0.343052	0	0	0	0	0	0	0	0	0	0	0	0	0	0.00577883	0	0	0
260mc10	0	0	0	0	0	0	0	0	0	0	0	0	0	0	0	0	0	0	0	0.0105223	0	0	0	0	0	0	0.00172183	0.0585422	0	0	0	0.310694	0	0	0	0	0	0	0.00382629	0	0	0	0	0	0	0.0156878	0	0	0
260mc11	0	0	0	0	0	0	0	0	0	0	0.00294923	0	0	0	0	0	0	0.00315989	0	0.0221192	0	0	0	0	0	0	0	0	0	0	0	0.202865	0	0	0	0	0	0	0	0	0.00315989	0	0	0	0	0.00926901	0	0	0
260mc12	0	0	0	0	0	0	0	0	0	0	0.00345556	0	0	0	0	0	0	0	0	0.0134383	0	0	0	0	0	0	0	0.0174698	0	0	0	0.328662	0	0	0	0	0	0	0	0	0.00383951	0	0	0	0	0.00729507	0	0	0
260mc2	0	0	0	0	0	0	0	0	0	0	0	0	0	0	0	0	0	0	0	0.0219436	0	0	0	0	0	0	0	0	0	0	0	0	0	0	0	0	0	0	0	0	0	0	0	0	0	0.00626959	0	0	0
260mc3	0	0	0	0	0	0	0	0	0	0	0	0	0	0	0	0	0	0	0	0	0	0	0	0	0	0	0	0	0	0	0	0.584337	0	0	0	0	0	0	0	0	0	0	0	0	0	0	0	0	0
260mc4	0	0	0	0	0	0	0	0	0	0	0	0	0	0	0	0	0	0	0	0.014484	0	0	0	0	0	0	0	0.007242	0	0	0	0.222088	0	0	0	0	0	0	0	0	0.00442567	0	0	0	0	0	0	0	0
260mc5	0	0	0	0	0	0	0	0	0	0	0.00536117	0	0	0	0	0	0	0.00437359	0	0.030333	0	0	0	0	0	0	0.00366817	0.0584086	0	0	0	0.344949	0	0	0	0	0	0	0	0	0	0	0	0	0	0.00663093	0	0	0
260mc6	0	0	0	0	0	0	0	0	0	0	0.00595096	0	0	0	0	0	0	0	0	0.0138062	0	0	0	0	0	0	0	0.00214235	0	0	0	0.264699	0	0	0	0	0	0	0	0	0.018329	0	0	0	0	0.00761723	0	0	0
260mc7	0	0	0	0	0	0	0	0	0	0	0	0	0	0	0	0	0	0	0	0	0	0	0	0	0	0	0	0.0256108	0	0	0	0.159258	0	0	0	0	0	0	0	0	0.0103032	0	0	0	0	0	0	0	0
260mc8	0	0	0	0	0	0	0	0	0	0	0	0	0	0	0	0	0	0	0	0	0	0	0	0	0	0	0	0	0	0	0	0.544271	0	0	0	0	0	0	0	0	0	0	0	0	0	0	0	0	0
260mc9	0	0	0	0	0	0	0	0	0	0	0	0	0	0	0	0.00150279	0	0	0	0.004079	0	0	0	0	0	0	0	0.0113783	0	0	0	0.436883	0	0	0	0	0	0	0	0	0	0	0	0	0	0.0137398	0	0	0
260mg1	0	0	0	0	0	0.00361217	0	0	0	0	0	0	0	0	0	0	0.00247148	0	0	0.00912547	0	0	0	0	0	0.00570342	0	0	0	0	0	0.44981	0	0	0	0	0	0	0	0	0.0277567	0	0	0	0	0	0	0	0
260mg10	0	0	0	0	0	0	0	0	0	0	0	0	0	0	0	0	0	0	0	0.0483871	0.0094086	0	0	0	0.0112903	0	0	0	0	0	0	0.332796	0	0	0	0	0	0.0129032	0	0	0.0094086	0	0	0	0	0.00268817	0	0	0
260mg11	0	0	0	0.0218223	0	0	0	0	0	0	0.0173228	0	0	0	0	0	0	0	0.00764904	0.0526434	0.00809899	0	0	0	0	0.0166479	0	0	0	0	0	0.173003	0	0	0	0	0	0	0	0	0.00854893	0	0	0	0	0.0056243	0	0	0
260mg12	0	0	0	0	0.00586029	0	0	0	0	0	0.0414909	0	0	0	0	0	0	0.00656353	0	0.0485232	0	0	0	0	0	0	0	0.00679794	0	0	0	0.221285	0	0.00797	0	0	0	0	0	0	0.0243788	0	0	0	0	0.00750117	0	0	0
260mg2	0	0	0	0	0	0	0	0	0	0	0.0317395	0	0	0	0	0	0	0	0	0.000824402	0	0	0	0	0	0	0	0	0	0	0	0.0523495	0	0	0	0	0	0	0	0	0	0	0	0	0	0.00906842	0	0	0
260mg3	0	0	0	0	0	0	0	0	0	0	0.0190797	0	0	0	0	0.00464967	0	0.00625301	0	0.137887	0	0.00128267	0	0	0	0	0	0.0227674	0	0	0	0.0654161	0	0	0	0	0	0	0	0.00481001	0.00464967	0	0	0.00962001	0	0	0	0	0
260mg4	0	0	0	0	0	0	0	0	0	0.00528568	0.0329726	0	0	0	0	0	0	0	0	0.0714825	0	0	0	0	0.00503398	0	0	0	0	0	0	0.0823056	0	0.00578908	0	0	0	0.00478228	0	0	0.018374	0	0	0	0	0.0168638	0	0	0
260mg5	0	0	0	0	0	0.0144834	0	0	0	0	0.0142672	0	0	0	0	0	0	0	0	0.0542585	0	0	0	0	0	0	0	0.00237786	0	0	0	0.237354	0	0	0	0	0	0	0	0	0.0136187	0	0	0	0	0	0	0	0
260mg6	0	0	0	0	0	0	0	0	0	0	0.00665399	0	0	0	0	0	0	0	0	0.0144962	0	0	0	0	0	0	0	0	0	0	0	0.436549	0.003327	0	0	0	0	0	0	0	0.0147338	0	0	0	0	0.0144962	0	0	0
260mg7	0	0.00628475	0	0	0	0	0	0	0	0	0.00265893	0	0	0	0	0	0	0	0	0.0686488	0	0	0	0	0	0	0	0	0	0	0	0.276287	0	0.0128112	0	0	0	0	0	0	0	0.00991056	0	0	0	0	0	0	0
260mg8	0	0	0	0	0	0	0	0	0	0	0	0	0	0	0	0	0	0	0	0.00817757	0	0	0	0	0	0	0	0	0	0	0	0.337617	0	0	0	0	0	0	0.00613318	0	0	0	0	0	0	0	0	0	0
260mg9	0	0	0	0	0	0.0049364	0	0	0	0	0.0180368	0	0	0	0	0	0	0	0	0.0330359	0	0	0	0	0	0	0	0	0	0	0	0.366622	0	0	0	0	0	0.0049364	0.00417695	0	0	0	0.00607556	0.00531612	0	0	0	0	0
261	0	0	0.0147637	0.00316365	0	0	0	0.0117918	0	0	0	0	0.00469754	0	0	0.00278017	0	0	0	0.0023967	0	0	0	0	0	0.00910747	0	0.00162976	0	0.00393059	0	0.0325951	0	0	0	0	0	0	0	0	0.020324	0	0	0.00412233	0.000862813	0	0	0.00124628	0
261fc1	0	0	0	0	0	0	0	0	0	0	0.00930665	0	0	0	0	0	0	0	0	0.0372266	0	0	0	0	0	0	0	0.0367613	0	0	0	0.477897	0	0	0	0	0	0	0	0	0.0651466	0	0	0	0	0.0134946	0	0	0
261fc2	0	0	0.00302646	0.00546715	0	0	0	0	0	0	0	0.00126916	0	0	0	0.00331934	0.000878649	0	0	0.00195255	0	0	0	0	0	0.00322171	0	0	0	0	0	0.0172801	0	0.0056624	0	0	0	0.00253832	0	0	0.0431514	0.00673631	0	0	0	0.00419799	0	0	0
261fc3	0	0	0	0	0	0	0	0	0	0	0	0	0	0	0	0	0	0	0	0.00995629	0	0	0	0	0	0	0	0.0412822	0	0	0	0	0	0	0	0	0	0	0	0	0.140602	0	0	0	0	0.0160272	0	0	0
261fc4	0	0	0.00165187	0.00495561	0.00351022	0	0	0	0	0	0	0	0	0	0	0.00165187	0	0	0	0	0	0	0	0	0	0	0	0	0	0	0	0.113876	0	0	0	0	0	0	0	0	0.0355152	0	0	0	0	0.00898204	0	0	0
261fc5	0	0	0	0	0	0	0	0.00322098	0	0	0.00172553	0	0	0	0	0	0	0	0	0.00437133	0	0	0	0	0	0	0	0	0.00126539	0	0	0.0171402	0	0.00552168	0	0	0	0	0	0	0.062234	0.00954791	0	0.00115035	0	0	0	0	0
261fc6	0	0	0	0	0	0	0	0	0	0	0	0	0	0	0	0	0	0	0	0	0	0	0	0	0	0	0	0.0127181	0	0	0	0.458148	0	0	0	0	0	0	0	0	0.145815	0	0	0	0	0	0	0	0
261fc7	0	0	0	0	0	0	0	0	0	0	0	0	0	0	0	0	0	0.00304171	0	0.0101391	0	0	0	0	0	0	0	0.0102839	0	0	0	0.0605446	0	0	0	0	0	0	0	0	0.0534473	0	0	0	0	0.00289687	0	0	0
261fg1	0	0	0	0	0	0	0	0	0	0	0	0	0	0	0	0	0	0.0160256	0	0.195513	0	0	0	0	0	0	0	0.259615	0	0	0	0	0	0	0	0	0	0	0	0	0.246795	0	0	0	0	0	0	0	0
261fg3	0	0	0	0	0	0	0	0	0	0	0	0	0	0	0	0	0	0	0	0.176471	0	0	0	0	0	0	0.0235294	0	0	0	0	0.0784314	0	0	0	0	0	0	0	0	0	0	0	0	0	0	0	0	0
261fg6	0	0.0236842	0	0	0	0	0	0	0	0	0	0	0	0	0	0	0	0	0	0	0	0	0	0	0	0	0.0105263	0.165789	0	0	0	0	0	0	0	0	0	0	0	0	0	0	0	0	0	0	0	0	0
261fg7	0	0	0	0	0	0	0	0	0	0	0.169811	0	0	0	0	0	0	0	0	0	0	0	0	0	0	0	0	0.238994	0	0	0	0	0	0	0	0	0	0	0	0	0	0	0	0	0	0	0	0	0
261mc1	0	0	0	0	0	0	0	0	0	0	0.00861574	0	0	0	0	0	0	0	0	0.0402068	0	0	0	0	0	0	0	0.00459506	0	0	0	0	0	0	0	0	0	0	0	0	0.0792648	0	0	0	0	0	0	0	0
261mc2	0	0	0	0	0	0	0	0	0	0	0.00551978	0	0	0	0	0.00390984	0	0	0	0.00735971	0	0	0	0	0	0	0	0.0377185	0	0	0	0.0328887	0	0.00574977	0	0	0	0	0	0	0.125345	0	0	0	0	0.00804968	0	0	0
261mc3	0	0	0.00457481	0.00385719	0	0	0	0.00699677	0	0	0.000358809	0	0	0.00197345	0	0.00592034	0	0.00331898	0	0.0202727	0	0	0	0	0	0	0	0.0550771	0.00161464	0.00188375	0	0.0749013	0	0	0	0	0	0.00107643	0	0	0.0371367	0	0	0	0	0.00627915	0	0	0
261mc4	0	0.00328358	0	0.00567164	0	0	0	0.00223881	0	0	0.00358209	0	0	0	0	0.000746269	0	0.0061194	0	0.0235821	0	0	0	0	0	0	0	0.0640299	0	0	0	0.0119403	0	0.00597015	0	0	0	0	0	0	0.0574627	0	0	0	0	0.00746269	0	0	0
261mc5	0	0	0.0046628	0.00454907	0	0	0	0	0	0	0.0029569	0.000909815	0.00216081	0	0	0.00670988	0	0	0	0.0236552	0	0	0	0	0	0	0.00523143	0.056636	0	0	0	0.0300239	0	0.00136472	0	0	0	0	0	0	0.0678949	0.00363926	0	0	0	0.0128511	0	0	0
261mc6	0	0	0	0	0	0	0	0	0	0	0	0	0	0	0	0	0	0	0	0.0443038	0	0	0	0	0	0	0	0	0	0	0	0.109927	0	0	0	0	0	0	0	0	0.135243	0	0	0	0	0.00732845	0	0	0
261mc7	0	0	0	0.00492948	0	0	0	0	0	0	0.00616185	0	0	0	0	0.00520334	0	0	0	0.0298507	0	0	0	0	0	0	0	0.0460085	0.00109544	0	0	0.00807887	0	0	0	0	0	0	0	0	0.0539504	0	0	0	0	0	0	0	0
261mg1	0	0	0	0	0	0	0	0	0	0	0.0389493	0	0	0	0	0.0253623	0	0	0	0.0289855	0	0	0	0	0	0	0	0	0	0	0	0.0326087	0	0	0	0	0	0	0	0	0.0525362	0	0	0.0226449	0	0	0	0	0
261mg2	0	0	0	0	0	0	0	0	0	0	0.0123095	0	0	0	0	0.0087925	0	0	0	0.0750293	0	0	0	0	0	0	0	0	0	0	0	0	0	0.0345838	0	0	0	0.0134818	0.0287222	0	0.13306	0	0	0.0158265	0	0.010551	0	0	0.0117233
261mg3	0	0.0208333	0	0	0	0	0	0	0	0	0.116987	0	0	0	0	0	0	0	0	0.205128	0	0	0	0	0	0	0	0	0	0	0	0	0	0.0208333	0	0	0	0	0	0	0.110577	0	0	0	0	0.0448718	0	0	0
261mg5	0	0	0	0.00537634	0	0	0	0	0	0	0.0439595	0	0	0	0	0.0167615	0	0	0	0.0724225	0	0	0.00506009	0	0	0	0	0	0	0	0	0.0164453	0	0.0101202	0	0	0	0	0	0	0.191018	0	0	0.0218216	0	0	0	0	0
261mg6	0	0	0	0	0	0	0	0	0.0219853	0	0.02998	0	0	0	0	0	0	0	0	0.128581	0	0	0	0	0	0	0	0	0	0	0	0	0	0.0379747	0	0.00799467	0.041972	0	0	0	0.0579614	0	0	0	0	0.0459694	0	0	0
261mg7	0	0	0.0233751	0	0	0	0	0	0	0	0.0615735	0	0	0	0	0	0	0	0	0.122007	0	0	0	0	0	0	0	0	0	0	0	0	0	0	0	0.0324971	0.0153934	0	0	0	0.0467503	0	0	0	0	0	0	0	0.0205245
66	0	0	0	0	0	0	0	0	0	0	0	0	0	0	0	0.0191774	0	0.00623845	0	0	0	0	0	0	0	0	0.00439002	0.0767098	0	0	0.00138632	0.333872	0	0	0	0	0	0	0	0	0.0110906	0	0	0	0	0	0	0	0
66fc1	0	0	0	0	0	0	0	0	0	0	0	0	0	0	0	0.0085934	0	0.00211066	0	0.0111563	0	0	0	0	0	0	0.00331675	0.00919644	0	0	0	0.39409	0	0	0	0	0	0.00497512	0	0	0.0248756	0	0	0	0	0	0.00527665	0	0
66fc2	0	0	0	0	0	0	0	0	0	0	0	0	0	0	0	0.00531511	0	0	0	0.0110099	0	0	0	0	0	0	0	0.0205011	0	0	0	0.463933	0	0	0	0	0	0	0	0	0.0140471	0	0	0	0	0.0113895	0	0	0
66fc3	0	0	0	0	0	0	0	0	0	0	0	0	0	0	0	0	0	0	0	0	0	0	0	0	0	0	0	0	0	0	0	0.662325	0	0	0	0	0	0	0	0	0	0	0	0	0	0	0	0	0
66fg2	0	0	0	0	0	0	0	0	0	0	0	0	0	0	0	0	0	0	0	0	0	0	0	0	0	0	0	0.0506329	0	0	0	0.873418	0	0	0	0	0	0	0	0	0	0	0	0	0	0	0	0	0
66mc1	0	0	0	0	0	0	0	0	0	0	0	0	0	0	0	0	0	0	0	0.00286533	0	0	0	0	0	0	0	0	0	0	0	0.123209	0	0	0	0	0	0	0	0	0	0	0	0	0	0	0	0	0
66mc2	0	0	0	0	0	0	0	0	0	0	0	0	0	0	0	0	0	0	0	0.0151093	0	0	0	0	0	0	0	0.00238569	0	0	0	0.759443	0	0	0	0	0	0	0	0	0.00636183	0	0	0	0	0	0	0	0
66mc4	0	0	0	0	0	0	0	0	0	0	0.0103306	0	0	0	0	0.00619835	0	0	0	0.116391	0	0	0	0	0	0	0	0.0743802	0	0	0	0.0626722	0	0	0	0	0	0	0	0	0.109504	0	0	0	0	0	0	0	0
66mc5	0	0	0	0	0	0	0	0	0	0	0	0	0	0	0	0	0	0	0	0	0	0	0	0	0	0	0	0	0	0	0	0.784777	0	0	0	0	0	0	0	0	0	0	0	0	0	0.0209974	0	0	0
66mg1	0.00986482	0.0142492	0	0.00438436	0	0	0	0	0	0	0.0372671	0	0	0	0	0	0	0.0105955	0	0.0935331	0	0	0	0	0	0	0	0.0175374	0	0	0	0.261235	0	0.004019	0	0.0146145	0	0.0105955	0	0	0	0	0	0.0226525	0	0	0	0	0
66mg5	0	0	0	0	0	0	0	0	0	0	0	0	0	0	0	0	0	0	0	0.285988	0	0	0	0	0	0	0	0.113244	0	0	0	0	0	0	0	0	0	0	0	0	0	0	0	0	0	0	0	0	0
[truncated: 96 more columns]

## Sheet: Phylum
	Acidobacteria	Actinobacteria	Armatimonadetes	Bacteroidetes	Chlamydiae	Chloroflexi	Cyanobacteria	Deinococcus-Thermus	Dependentiae	Epsilonbacteraeota	FBP	Fibrobacteres	Firmicutes	Fusobacteria	Kiritimatiellaeota	Patescibacteria	Planctomycetes	Proteobacteria	Spirochaetes	Synergistetes	Tenericutes	Verrucomicrobia
260	0.00759679	0	0	0.0933528	0	0	0.00321403	0	0	0	0	0	0.596056	0	0	0	0	0.290431	0	0	0.00934989	0
260fc1	0	0	0	0	0	0	0	0	0	0	0	0	0.989691	0	0	0	0	0	0	0	0.0103093	0
260fc10	0	0	0	0	0	0	0	0	0	0	0	0	0.924399	0	0	0.000942063	0	0.0746585	0	0	0	0
260fc11	0	0.00620719	0	0.057363	0	0	0	0	0	0.00128425	0	0	0.872003	0	0	0	0	0.0631421	0	0	0	0
260fc12	0	0	0	0.00930665	0	0	0	0	0	0	0	0	0.947185	0	0	0	0	0.01745	0	0	0.0260586	0
260fc2	0	0	0	0.0148148	0	0	0	0	0	0	0	0	0.956614	0	0	0	0	0.0232804	0	0	0.005291	0
260fc3	0	0	0	0	0	0	0	0	0	0	0	0	0.952649	0	0	0	0	0.0453033	0	0	0.00204761	0
260fc4	0.00486307	0.00767853	0	0.0383926	0	0	0.00639877	0	0	0	0	0	0.874072	0	0	0	0	0.0660353	0	0	0.00255951	0
260fc5	0	0	0	0	0	0	0	0	0	0	0	0	0.986967	0	0	0	0	0.0075188	0	0	0.00551378	0
260fc6	0	0	0	0.00351288	0	0	0	0	0	0	0	0	0.994731	0	0	0	0	0	0	0	0.00175644	0
260fc7	0	0	0	0.0327648	0	0	0.00359066	0	0	0	0	0	0.932002	0	0	0	0	0.0309695	0	0	0.00067325	0
260fc8	0	0	0	0	0	0	0	0	0	0	0	0	0.961538	0	0	0	0	0.0339697	0	0	0.00449186	0
260fc9	0	0	0	0.017454	0	0	0	0	0	0	0	0	0.944613	0	0	0	0	0.0379334	0	0	0	0
260fg1	0	0.0201342	0	0	0	0	0	0	0	0	0	0	0.322148	0	0	0	0	0.64094	0	0	0.0167785	0
260fg10	0	0	0	0.0979499	0	0	0	0	0	0	0	0	0	0	0	0	0	0.708428	0	0	0.193622	0
260fg11	0	0.0138648	0	0	0	0	0	0	0	0	0	0	0.540728	0	0	0	0	0.428943	0	0	0.0164645	0
260fg12	0	0	0	0.369213	0	0	0	0	0	0	0	0	0.163194	0	0	0	0	0.454861	0	0	0.0127315	0
260fg4	0	0	0	0.083014	0	0	0	0	0	0	0	0	0.357599	0	0	0	0	0.536398	0	0	0.0229885	0
260fg5	0.0163934	0	0	0.217213	0	0	0.00717213	0	0	0	0	0	0.450307	0	0	0.00768443	0	0.291496	0	0	0.00973361	0
260fg6	0	0	0	0.00560748	0	0	0	0	0	0	0	0	0.562617	0	0	0	0	0.375701	0	0	0.0560748	0
260fg7	0.0337405	0	0	0.131472	0	0	0	0	0.00581734	0	0	0	0.513089	0	0	0	0	0.272251	0	0	0.04363	0
260fg8	0	0.0187793	0	0.056338	0	0	0.00268276	0	0	0	0	0	0.730382	0	0	0	0	0.181757	0	0	0.0100604	0
260fg9	0	0.0242601	0	0.0669578	0.00630762	0	0	0	0	0	0	0	0.403202	0.00727802	0	0	0.00194081	0.476953	0	0	0.0131004	0
260mc1	0.00446546	0	0	0	0	0	0	0	0.0010507	0	0	0	0.863935	0	0	0	0	0.125033	0	0	0.00551615	0
260mc10	0	0.00554812	0	0.0585422	0	0	0.00650469	0	0	0	0	0	0.713602	0	0	0	0	0.214846	0	0	0.000956572	0
260mc11	0.00315989	0	0	0.0139035	0	0	0	0	0	0.00294923	0	0	0.818622	0	0	0	0	0.161365	0	0	0	0
260mc12	0	0	0	0.0299482	0	0	0.00307161	0	0	0	0	0	0.804377	0	0	0	0	0.160108	0	0	0.00249568	0
260mc2	0	0	0	0	0	0	0	0	0	0	0	0	0.62069	0	0	0	0	0.332288	0	0	0.0470219	0
260mc3	0	0	0	0	0	0	0	0	0	0	0	0	0.88253	0	0	0	0	0.0692771	0	0	0.0481928	0
260mc4	0	0.002414	0	0.0245423	0	0	0	0	0	0	0	0	0.8103	0	0	0	0	0.138604	0	0	0.02414	0
260mc5	0.00437359	0.00747743	0	0.0619357	0	0	0.00155192	0	0.00141084	0	0	0	0.672545	0	0	0.00268059	0	0.248025	0	0	0	0
260mc6	0	0	0	0.00214235	0	0	0	0	0	0	0	0	0.864556	0	0	0	0	0.130921	0	0	0.00238039	0
260mc7	0	0	0	0.0379747	0	0	0	0	0	0	0	0	0.880188	0	0	0	0	0.0777156	0	0	0.00412128	0
260mc8	0	0	0	0	0	0	0	0	0	0	0	0	0.911458	0	0	0	0	0.0546875	0	0	0.0338542	0
260mc9	0	0.00558179	0	0.0229712	0	0	0.00364964	0	0.00193216	0	0	0	0.81301	0	0	0	0	0.152855	0	0	0	0
260mg1	0	0.0159696	0	0	0	0	0	0	0	0	0	0	0.852662	0	0	0	0	0.0988593	0	0	0.0325095	0
260mg10	0.0180108	0.0446237	0	0	0	0.0174731	0.00887097	0	0	0	0	0	0.690323	0.00913978	0	0	0.00591398	0.168548	0	0	0.0370968	0
260mg11	0.00967379	0.0362205	0	0.0202475	0	0.00809899	0.0132733	0	0	0	0	0	0.704162	0.0265467	0	0.0103487	0	0.128459	0	0	0.0429696	0
260mg12	0.00656353	0.0541491	0	0.0300047	0	0	0	0	0	0	0	0	0.687529	0	0	0	0	0.206048	0	0	0.0157056	0
260mg2	0	0	0	0.00783182	0	0	0	0	0	0	0	0	0.942704	0.00370981	0	0	0	0.0457543	0	0	0	0
260mg3	0.00625301	0.0267757	0	0.0373577	0	0	0	0	0	0	0	0	0.316979	0	0	0	0	0.57688	0	0	0.0357544	0
260mg4	0.00503398	0.0445507	0	0	0	0.00528568	0.0201359	0.020891	0	0	0	0	0.631764	0	0	0	0.0135917	0.237352	0	0	0.0213944	0
260mg5	0	0.0371812	0	0.0518807	0	0.00389105	0.00605275	0	0	0	0	0	0.666018	0	0	0	0	0.222655	0	0	0.0123217	0
260mg6	0.00570342	0.0135456	0	0	0	0	0.016635	0	0	0	0	0	0.910646	0	0	0	0	0.0534696	0	0	0	0
260mg7	0	0.0265893	0	0	0	0	0	0	0	0	0	0	0.8146	0	0	0	0	0.14189	0	0	0.0169205	0
260mg8	0	0.0140187	0	0.0151869	0	0	0	0	0	0	0	0	0.915012	0	0	0	0	0.0557827	0	0	0	0
260mg9	0.00189861	0.0244921	0	0.00607556	0	0	0	0	0	0	0	0	0.806911	0.00322764	0	0	0	0.112208	0	0	0.045187	0
261	0	0.00316365	0	0.131531	0	0	0.000575209	0	0	0	0	0	0.760713	0.00354712	0.00997028	0.00249257	0	0.0756399	0.000575209	0	0	0.0117918
261fc1	0	0.0116333	0	0.0367613	0	0	0	0	0	0	0	0	0.759423	0	0	0	0	0.192182	0	0	0	0
261fc2	0	0.0152299	0.000390511	0.00624817	0	0	0.00361222	0	0	0	0	0	0.789027	0.00605291	0	0	0	0.177585	0	0.00117153	0.000683394	0
261fc3	0	0.00728509	0	0.0412822	0	0	0.0128703	0	0	0	0	0	0.693783	0.0053424	0	0	0	0.237494	0	0	0.00194269	0
261fc4	0	0.00753665	0	0.00402643	0	0	0.00381995	0	0	0	0	0	0.824902	0.00753665	0.000722693	0.00185835	0	0.147429	0	0.00154863	0.000619451	0
261fc5	0	0.0115035	0	0.0023007	0.00126539	0	0	0	0	0	0	0	0.78661	0.00575175	0	0	0	0.189348	0	0	0	0.00322098
261fc6	0	0	0	0.0127181	0	0	0.00354925	0	0	0	0	0	0.797101	0	0	0	0	0.183082	0	0	0.00354925	0
261fc7	0.00304171	0.013905	0	0.0175261	0	0	0.00840093	0	0	0	0	0	0.821553	0.000869061	0	0	0	0.132242	0.000724218	0.00130359	0.000434531	0
261fg1	0.0160256	0	0	0.291667	0	0	0	0	0	0	0	0	0	0	0	0	0	0.660256	0	0	0.0320513	0
261fg3	0	0	0	0	0	0	0	0	0	0	0	0	0.392157	0	0	0	0	0.6	0	0	0.00784314	0
261fg6	0	0	0	0.165789	0	0	0	0	0	0	0	0	0	0	0	0	0	0.8	0	0	0.0342105	0
261fg7	0	0	0	0.238994	0	0	0	0	0	0	0	0	0.169811	0	0	0	0	0.289308	0	0	0.301887	0
261mc1	0	0.00114876	0	0.0459506	0	0	0	0	0	0	0	0	0.565767	0	0	0	0	0.374497	0	0	0.0126364	0
261mc2	0	0.0174793	0	0.0814167	0	0	0	0	0.0075897	0	0	0	0.515179	0	0	0.00620975	0	0.369135	0	0	0.00298988	0
261mc3	0.00331898	0.00385719	0	0.080732	0.00161464	0	0.00502332	0	0	0	0	0.004216	0.681198	0.00457481	0.000897022	0	0	0.202817	0.00143523	0.00331898	0	0.00699677
261mc4	0.0061194	0.0246269	0	0.0726866	0	0	0.00686567	0	0	0	0	0	0.607164	0	0	0.0061194	0	0.274179	0	0	0	0.00223881
261mc5	0.00375298	0.0128511	0	0.0810872	0	0	0.00147845	0	0	0	0	0	0.517457	0.00216081	0.00443535	0	0.00284317	0.372342	0	0	0.00159218	0
261mc6	0	0	0	0	0	0	0.00566289	0	0.000999334	0	0	0	0.636576	0	0	0	0	0.353764	0	0	0.002998	0
261mc7	0	0.0113652	0	0.0642202	0.00109544	0	0.0139669	0.0013693	0	0	0	0	0.579351	0	0.00479255	0	0	0.316719	0.00232781	0.00219088	0.00260167	0
261mg1	0	0.0751812	0	0.104167	0	0	0	0.00905797	0	0	0	0	0.467391	0	0.0117754	0	0	0.299819	0	0	0.0326087	0
261mg2	0	0.063306	0	0.00410316	0	0	0	0	0	0	0	0	0.609027	0	0	0	0	0.321219	0	0	0.00234467	0
261mg3	0	0.0560897	0	0	0	0	0	0	0	0	0	0	0.290064	0	0	0	0	0.653846	0	0	0	0
261mg5	0	0.0177103	0	0.00189753	0	0.00664137	0.0117015	0	0	0	0	0.00632511	0.525617	0	0.00474383	0	0.00537634	0.385515	0.0085389	0	0.025933	0
261mg6	0	0.0926049	0	0.0319787	0	0	0	0.0579614	0	0	0	0	0.459027	0	0	0	0	0.358428	0	0	0	0
261mg7	0	0.0381984	0	0	0	0	0	0.0324971	0	0	0	0	0.564994	0	0	0.00798176	0	0.356328	0	0	0	0
66	0.00623845	0.00831793	0	0.0887246	0	0	0	0	0	0	0	0	0.781192	0.000462107	0	0	0	0.113678	0	0	0	0.00138632
66fc1	0.00211066	0.0113071	0	0.0161315	0	0	0	0	0	0	0.000301523	0	0.857681	0	0	0	0	0.110659	0	0	0.00180914	0
66fc2	0	0.00189825	0	0.0280942	0	0	0	0	0	0	0	0	0.849658	0	0	0	0	0.0558087	0	0	0.0645406	0
66fc3	0	0	0	0.00300601	0	0	0	0	0	0	0	0	0.968938	0	0	0	0	0.0210421	0	0	0.00701403	0
66fg2	0	0	0	0.0506329	0	0	0	0	0	0	0	0	0.873418	0	0	0	0	0.0548523	0	0	0.021097	0
66mc1	0	0	0	0	0	0	0	0	0	0	0	0	0.664756	0	0	0	0	0.309456	0	0	0.025788	0
66mc2	0	0.0322068	0	0.033002	0	0	0	0	0	0	0	0	0.829821	0	0	0	0	0.102584	0	0	0.00238569	0
66mc4	0.00344353	0	0	0.108127	0	0	0	0	0	0	0	0	0.562672	0	0	0	0	0.317493	0	0	0.00826446	0
66mc5	0	0	0	0.0209974	0	0	0	0	0	0	0	0	0.871391	0	0	0	0	0.0603675	0	0	0.0472441	0
66mg1	0.0105955	0.101936	0	0.0325174	0	0.0270369	0	0.0146145	0	0	0	0	0.513336	0	0	0.0226525	0.0226525	0.254658	0	0	0	0
66mg5	0	0	0	0.113244	0	0	0	0	0	0	0	0	0.0403071	0	0	0	0	0.662188	0	0	0.184261	0
